# Supplementary material for: Mapping the transition state for a binding reaction between ancient intrinsically disordered proteins
Source: J Biol Chem. 2020 Oct 16;295(51):17698–712. doi: 10.1074/jbc.RA120.015645 (PMC7762952; doi:10.1074/jbc.RA120.015645)
Supplement: Supporting Information [file supp_RA120.015645_162930_2_supp_612906_qh8yhx.xlsx]

## Sheet: a
Type of mutation	D/P NCBD variant	1R CID variant	kon (µM-1 s-1)	Error	Error (Standard Error from global fit)	Apparent koff (s-1)	Error (Standard Error from fitting)	KD (µM)	KD Error	ddG_TS (kcal/mol)	kon_mut/kon_wt	Error kon_mut/kon_wt	ddG_TS Error (propagated)	ddG_Eq (kcal/mol)	KD_mut/KD_wt	Error KD_mut/KD_wt	ddG_EQ Error (propagated)	Phi-value	Phi value Error (propagated)		Comment
Average wildtype	Average pWT		30.38	2.47629		24.7	0.3	0.813035	0.0670025												koff determined in displacement experiment
Wildtype proteins	pWT	ML	30.5		0.1	24.7	0.3	0.809836													koff determined in displacement experiment
Wildtype proteins	pWT	ML	30.6		0.2	24.7	0.3	0.80719													koff determined in displacement experiment
Wildtype proteins	pWT	ML	31.2		0.1	24.7	0.3	0.791667													koff determined in displacement experiment
Wildtype proteins	pWT	ML	33.2		0.2	24.7	0.3	0.743976													koff determined in displacement experiment
Wildtype proteins	pWT	ML	26.4		0.1	24.7	0.3	0.935606													koff determined in displacement experiment
Native contact NCBD	L2067A	ML	14.8	1.48	0.2	67	1	4.52703	0.457717	-0.395537	0.487163	0.0628496	0.0709563	-0.944376	0.179596	0.0234262	0.0717413	0.418834	0.0815949
Native contact NCBD	L2071A	ML	22.1	2.21	0.1	17.4	0.1	0.78733	0.0788629	-0.175014	0.727452	0.0938497	0.0709563	0.0176694	1.03265	0.133944	0.0713401				koff determined in displacement experiment
Native contact NCBD	K2075M	ML	14.5	1.45	0.1	26.3	0.4	1.81379	0.183465	-0.4068	0.477288	0.0615756	0.0709563	-0.441321	0.448251	0.058484	0.0717593	0.921778	0.219808		koff determined in displacement experiment
Native contact NCBD	K2075M	D1053A	18	1.8	0.1	26.2	0.2	1.45556	0.145979					-0.320303	0.558574			0
Native contact NCBD	L2087A	ML	15.1	1.51	0.1	26.4	0.5	1.74834	0.177942	-0.384499	0.497038	0.0641235	0.0709563	-0.421108	0.465031	0.0608999	0.0720273	0.913066	0.229743		koff determined in displacement experiment
Native contact NCBD	L2096A	ML	14.9	1.49	0.1	40.7	0.5	2.73154	0.275208	-0.391833	0.490454	0.0632742	0.0709563	-0.666516	0.297647	0.0387426	0.0715896	0.587882	0.123776
Native contact NCBD	A2099G	ML	27.6	2.76	0.3	122	1	4.42029	0.443511	-0.0527828	0.908492	0.117206	0.0709563	-0.931253	0.183932	0.023882	0.0714125	0.0566794	0.0763183
Native contact NCBD	I2101V	ML	29.3	2.93	0.1	23.8	0.3	0.812287	0.0818714	-0.0199083	0.96445	0.124425	0.0709563	0.000506375	1.00092	0.130313	0.0716065				koff determined in displacement experiment
Native contact CID	pWT	L1048A	13.5	1.35	0.1	105	1	7.77778	0.781297	-0.446102	0.444371	0.057329	0.0709563	-1.24204	0.104533	0.0135821	0.0714623	0.359169	0.0607517
Native contact CID	pWT	L1049A	18.7	1.87	0.1	71.8	0.6	3.83957	0.385296	-0.266894	0.615537	0.0794113	0.0709563	-0.853788	0.211751	0.0274962	0.0714181	0.312599	0.0871241
Native contact CID	pWT	D1053A	46.4	4.64	0.2	22.3	0.2	0.480603	0.0482532	0.232933	1.52732	0.197042	0.0709563	0.289152	1.6917	0.219738	0.0714406	0.805573	0.315962		koff determined in displacement experiment
Native contact CID	pWT	L1055A	14	1.4	0.1	29	0.4	2.07143	0.209104	-0.4261	0.460829	0.0594523	0.0709563	-0.514371	0.3925	0.0511482	0.0716727	0.828391	0.17987		koff determined in displacement experiment
Native contact CID	pWT	I1067V	20.4	2.04	0.2	93	1	4.55882	0.45851	-0.219037	0.671494	0.0866305	0.0709563	-0.948225	0.178343	0.0231895	0.071515	0.230997	0.0768319
Native contact CID	pWT	D1068A	39.6	3.96	0.2	59.5	0.7	1.50253	0.151289	0.145775	1.30349	0.168165	0.0709563	-0.337771	0.541112	0.0704068	0.0715632	-0.431578	0.22911
Helix modulating, a1 CID	pWT	A1047G	24.8	2.48	0.2	53.8	0.8	2.16935	0.219321	-0.111617	0.816327	0.105315	0.0709563	-0.539776	0.374782	0.0488837	0.0717378	0.206785	0.134297
Helix modulating, a1 CID	pWT	D1050A	31.7	3.17	0.1	21.3	0.2	0.671924	0.067488	0.0233927	1.04345	0.134617	0.0709563	0.104846	1.21001	0.157206	0.0714569				koff determined in displacement experiment
Helix modulating, a1 CID	pWT	D1050G	18.7	1.87	0.2	72	0.9	3.85027	0.388023	-0.290286	0.589905	0.0834252	0.0777817	-0.960164	0.211163	0.0300449	0.0782556	0.30233	0.0846734
Helix modulating, a1 CID	pWT	S1054A	39	3.9	0.2	14.9	0.1	0.382051	0.0382911	0.137377	1.28374	0.165617	0.0709563	0.415371	2.12808	0.27613	0.0713656	0.330735	0.18003		koff determined in displacement experiment
Helix modulating, a1 CID	pWT	S1054G	23.2	2.32	0.2	74	1	3.18966	0.321865	-0.285675	0.594872	0.0841276	0.0777817	-1.16716	0.254897	0.0362525	0.0782232	0.24476	0.068631
Helix modulating, a2 CID	pWT	M1062A	29.8	2.98	0.2	16.1	0.3	0.540268	0.0549568	-0.0106019	0.980908	0.126548	0.0709563	0.224789	1.50487	0.19701	0.0720031	-0.0471635	0.316018		koff determined in displacement experiment
Helix modulating, a2 CID	pWT	M1062G	26.3	2.63	0.2	21.2	0.2	0.806084	0.0809663	-0.0687167	0.88255	0.124811	0.0777817	-0.220067	1.00862	0.144188	0.0786254	0.312254	0.370635		koff determined in displacement experiment
Helix modulating, a2 CID	pWT	A1065G	28.5	2.85	0.3	77	1	2.70175	0.272444	-0.0351342	0.938117	0.121028	0.0709563	-0.660485	0.300928	0.0391902	0.0716271	0.0531946	0.107585
Helix modulating, a2 CID	pWT	R1069A	26	2.6	0.1	66.7	0.6	2.56538	0.257574	-0.0856284	0.855826	0.110411	0.0709563	-0.631999	0.316925	0.0411666	0.0714416	0.135488	0.113313
Helix modulating, a2 CID	pWT	R1069G	23	2.3	0.6	209	4	9.08696	0.925188	-0.0674313	0.884615	0.125104	0.0777817	-0.695602	0.0894727	0.012794	0.0786466	0.0969394	0.112355
L8W wildtype	L2067W	ML	17.9	1.79	0.1	39.2	0.2	2.18994	0.219279
L8W control native contacts	L2067W	L1049A	9.6	0.96	0.1	52.9	0.2	5.51042	0.551435	-0.342671	0.536313	0.0758461	0.0777817	-0.50752	0.147545	0.0208871	0.0778601	0.675186	0.184979
L8W control native contacts	L2067W	D1053A	29.3	2.93	0.1	25.7	0.1	0.877133	0.0877797	0.271033	1.63687	0.231489	0.0777817	0.503235	0.926923	0.131222	0.0778618	0.538581	0.175596
L8W control native contacts	L2067W	I1067V	10.7	1.07	0.1	132	1	12.3364	1.23718	-0.283006	0.597765	0.0845368	0.0777817	-0.950775	0.0659051	0.00933981	0.0779438	0.297659	0.0853705
L8W control native contacts	L2067W	D1068A	27	2.7	0.3	178	2	6.59259	0.663408	0.22607	1.50838	0.213317	0.0777817	-0.606139	0.123326	0.0175071	0.0780773	-0.372967	0.137022
L8W control a1 CID	L2067W	A1047G	12.9	1.29	0.1	64.7	0.6	5.0155	0.503702	-0.180165	0.72067	0.101918	0.0777817	-0.455762	0.162104	0.0229891	0.0779993	0.395306	0.183583
L8W control a2 CID	L2067W	A1065G	14.4	1.44	0.2	125	1	8.68056	0.870829	-0.119665	0.804469	0.113769	0.0777817	-0.757465	0.0936616	0.0132755	0.0779566	0.157981	0.103966
Wildtype		ML	56	5.6	1			0.36	0.11						2.25843						0.7 M TMAO
Native contact NCBD	L2070A	ML	25	2.5	1	56	2	2.24	0.237857	-0.443562	0.446429	0.0631345	0.0777817	-1.00547	0.362962	0.117411	0.177914	0.441149	0.109898		0.7 M TMAO
Native contact NCBD	L2096A	ML	27.9	2.79	0.1	23.8	0.2	0.853047	0.0856053	-0.383199	0.498214	0.0704581	0.0777817	-0.474491	0.953096	0.306528	0.176887	0.8076	0.342803		0.7 M TMAO
Native contact NCBD	A2099G	ML	48	4.8	1			5	1	-0.0847829	0.857143	0.121218	0.0777817	-1.4471	0.162607	0.0593825	0.200855	0.0585882	0.0543618		0.7 M TMAO

## Sheet: b
Type of mutation	D/P NCBD variant	1R CID variant	∆∆G(EQ) (kcal/mol)	Error	∆∆G(TS) (kcal/mol)	Error	Comment
Native hydrophobic	L2067A	ML	-0.944376	0.0717413	-0.395537	0.0709563
Native hydrophobic	L2070A	ML	-1.00547	0.177914	-0.443562	0.0777817	0.7 M TMAO
Native hydrophobic	L2071A	ML	0.0176694	0.0713401	-0.175014	0.0709563
Native hydrophobic	L2087A	ML	-0.421108	0.0720273	-0.384499	0.0709563
Native hydrophobic	L2096A	ML	-0.666516	0.0715896	-0.391833	0.0709563
Native hydrophobic	L2096A	ML	-0.474491	0.176948	-0.383199	0.0779213	0.7 M TMAO
Native hydrophobic	A2099G	ML	-0.931253	0.0714125	-0.0527828	0.0709563
Native hydrophobic	A2099G	ML	-1.4471	0.200855	-0.0847829	0.0777817	0.7 M TMAO
Native hydrophobic	I2101V	ML	0.000506375	0.0716065	-0.0199083	0.0709563
Native hydrophobic	pWT	L1048A	-1.24204	0.0714623	-0.446102	0.0709563
Native hydrophobic	pWT	L1049A	-0.853788	0.0714181	-0.266894	0.0709563
Native hydrophobic	pWT	L1055A	-0.514371	0.0716727	-0.4261	0.0709563
Native hydrophobic	pWT	I1067V	-0.948225	0.071515	-0.219037	0.0709563
Helix modulating, a1 CID	pWT	A1047G	-0.539776	0.0717378	-0.111617	0.0709563
Helix modulating, a1 CID	pWT	D1050G	-0.960164	0.0782556	-0.290286	0.0777817
Helix modulating, a1 CID	pWT	S1054G	-1.16716	0.0782232	-0.285675	0.0777817
Helix modulating, a2 CID	pWT	M1062G	-0.220067	0.0786254	-0.0687167	0.0777817
Helix modulating, a2 CID	pWT	A1065G	-0.660485	0.0716271	-0.0351342	0.0709563
Helix modulating, a2 CID	pWT	R1069G	-0.695602	0.0786466	-0.0674313	0.0777817

## Sheet: c
Type of mutation	Human NCBD variant	Human CID variant	∆∆G(EQ) (kcal/mol)	Error	∆∆G(TS) (kcal/mol)	Error	Comment	Reference
Native hydrophobic	pWT	L1048A	1.01504	0.0414359	0.27836	0.0412113		10.1038/srep02076
Native hydrophobic	pWT	L1049A	1.29799	0.0461989	0.225939	0.0430573		10.1038/srep02076
Native hydrophobic	pWT	L1055A	0.463579	0.10628	0.389088	0.0357884		10.1038/srep02076
Native hydrophobic	pWT	L1056A	2.08455	0.114478	0.151762	0.0822392		10.1038/srep02076
Native hydrophobic	pWT	L1064A	2.5355	0.229514	0.142236	0.100007	0.7 M TMAO	10.1038/srep02076
Native hydrophobic	pWT	I1067V	0.622503	0.0290709	0.0979414	0.0247848		10.1038/srep02076
Native hydrophobic	pWT	I1071A	3.13714	0.302508	0.448451	0.213678	0.7 M TMAO	10.1038/srep02076
Native hydrophobic	pWT	I1073V	0.678728	0.0615296	0.100277	0.0553191		10.1038/srep02076
Native hydrophobic	pWT	V1077A	-0.184514	0.0420913	0.00391461	0.0415717		10.1038/srep02076
								10.1038/srep02076
Native hydrophobic	I2062V	WT	0.202401	0.0275846	-0.0247876	0.0272023		10.1038/srep02076
Native hydrophobic	L2067A	WT	0.991867	0.0368716	0.401089	0.0363008		10.1038/srep02076
Native hydrophobic	L2067A	WT	0.634413	0.113567	0.00243903	0.100512	0.7 M TMAO	10.1038/srep02076
Native hydrophobic	L2070A	WT	1.1885	0.0408999	0.327146	0.0399393		10.1038/srep02076
Native hydrophobic	L2070A	WT	1.20774	0.109364	0.241027	0.0816015	0.7 M TMAO	10.1038/srep02076
Native hydrophobic	L2074A	WT	1.18015	0.046854	0.272247	0.0372875		10.1038/srep02076
Native hydrophobic	L2074A	WT	1.26377	0.0927929	0.238055	0.0763423	0.7 M TMAO	10.1038/srep02076
Native hydrophobic	V2086A	WT	0.729734	0.028423	-0.0283371	0.0227645		10.1038/srep02076
Native hydrophobic	L2087A	WT	2.21063	0.155865	0.318796	0.116035		10.1038/srep02076
Native hydrophobic	L2096A	WT	1.85981	0.154572	0.305754	0.0865918		10.1038/srep02076
Native hydrophobic	A2098G	WT	1.22528	0.211928	0.465326	0.205019		10.1038/srep02076
Native hydrophobic	A2098G	WT	1.24606	0.115724	0.568379	0.105637	0.7 M TMAO	10.1038/srep02076
Native hydrophobic	A2099G	WT	1.02826	0.0285344	-0.0164656	0.025223		10.1038/srep02076
Native hydrophobic	A2099G	WT	1.18062	0.0991103	0.271285	0.0836592	0.7 M TMAO	10.1038/srep02076
Native hydrophobic	I2101V	WT	0.0148774	0.0425112	-0.0846993	0.0413702		10.1038/srep02076
Native hydrophobic	V2109A	WT	-0.172303	0.0293679	-0.0383776	0.0279378		10.1038/srep02076
Helix modulating a2, CID	pWT	E1065G	-0.633522	0.0781296	-0.027166	0.0777817
Helix modulating a2, CID	pWT	R1069G	-1.21223	0.0793634	-0.0264376	0.0777817
Helix modulating a2, CID	pWT	E1075G	-0.115119	0.0785627	-0.0614183	0.0777817
Helix modulating a1, CID	pWT	S1066M	0.190807	0.0184672	0.125632	0.0127629		10.1002/anie.201307712
Helix modulating a1, CID	pWT	A1070G	-0.293921	0.0204714	-0.071982	0.012625		10.1002/anie.201307712
Helix modulating a1, CID	pWT	D1073E	0.214378	0.024769	0.0756601	0.0110392		10.1002/anie.201307712
Helix modulating a1, CID	pWT	T1077Q	0.184112	0.0217583	0.13652	0.0139337		10.1002/anie.201307712
Helix modulating a1, CID	pWT	S1066M, D1073E, T1077Q	0.616333	0.0254747	0.342809	0.0187391		10.1002/anie.201307712
Helix modulating a1, CID	pWT	S1066M, T1077Q	0.355793	0.0173765	0.235591	0.0123897		10.1002/anie.201307712
Helix modulating a1, CID	pWT	S1066M, D1073E	0.422823	0.017021	0.225698	0.0114901		10.1002/anie.201307712
Helix modulating a1, CID	pWT	D1073E, T1077Q	0.438932	0.0180469	0.238562	0.0109251		10.1002/anie.201307712

## Sheet: d
Variant	Human NCBD variant	Human CID variant	kon (µM-1 s-1)	Error 10 %	Error (Standard Error from global fit)	Apparent koff (s-1)	Error (Standard Error from fitting)	KD (µM)	KD Error	kon_mt/kon_wt	Error kon_mt/kon_wt	ddG_TS (kcal/mol)	ddG_TS Error (propagated)	KD_wt/KD_mt	Error KD_wt/KD_mt	ddG_Eq (kcal/mol)	ddG_EQ Error (propagated)	Phi-value	Phi-value Error (propagated)		Reference	Comment
Wildtype proteins	pWT	WT	25	2.5	0.1	2.66	0.01	0.1064	0.0106475													koff determined in displacement experiment
Helix modulating a2, human CID	pWT	E1065A	24.9	2.49	0.2	2.59	0.01	0.104016	0.0104094	0.996	0.140856	-0.00220441	0.0777817	1.02292	0.144768	0.0124631	0.0778382					koff determined in displacement experiment
Helix modulating a2, human CID	pWT	E1065G	23.7	2.37	0.2	7.8	0.1	0.329114	0.0331808	0.951807	0.134606	-0.027166	0.0777817	0.316049	0.0448959	-0.633522	0.0781296	0.0428809	0.122891			koff determined in displacement experiment
Helix modulating a2, human CID	pWT	R1069A	27.7	2.77	0.2	8.8	0.1	0.31769	0.0319734	1.108	0.156695	0.0564061	0.0777817	0.334918	0.0475339	-0.601628	0.0780598	-0.0937558	0.129856			koff determined in displacement experiment
Helix modulating a2, human CID	pWT	R1069G	26.4	2.64	0.4	76	2	2.87879	0.29768	0.953069	0.134784	-0.0264376	0.0777817	0.110355	0.015924	-1.21223	0.0793634	0.0218091	0.0641802
Helix modulating a2, human CID	pWT	E1075A	26.5	2.65	0.2	3.12	0.06	0.117736	0.0119893	1.06	0.149907	0.0320479	0.0777817	0.903718	0.129026	-0.0556809	0.0785248					koff determined in displacement experiment
Helix modulating a2, human CID	pWT	E1075G	23.7	2.37	0.1	3.44	0.02	0.145148	0.0145393	0.89434	0.126479	-0.0614183	0.0777817	0.811145	0.115865	-0.115119	0.0785627					koff determined in displacement experiment
	pWT	wt	27.781	0.38715		2.61495	0.0531624	0.0941274	0.00232005
Helix modulating a1, human CID	pWT	T38Q	35.608	0.75335		2.39819	0.0541542	0.0673499	0.00208406	1.28174	0.0324717	0.13652	0.0139337	1.39759	0.0552895	0.184112	0.0217583	0.741506	0.115788		10.1002/anie.201307712
Helix modulating a1, human CID	pWT	S27M	34.91	0.64775		2.32273	0.0307794	0.0665349	0.00151706	1.25661	0.0291602	0.125632	0.0127629	1.41471	0.0475013	0.190807	0.0184672	0.658421	0.0923854		10.1002/anie.201307712
Helix modulating a1, human CID	pWT	A31G	24.373	0.44457		3.91483	0.0825985	0.160622	0.00447979	0.877326	0.0201387	-0.071982	0.012625	0.586019	0.0218121	-0.293921	0.0204714	0.244902	0.0462166		10.1002/anie.201307712
Helix modulating a1, human CID	pWT	D34E	31.878	0.46047		2.03202	0.0707409	0.0637438	0.00240255	1.14747	0.0230313	0.0756601	0.0110392	1.47665	0.0665005	0.214378	0.024769	0.352929	0.0656842		10.1002/anie.201307712
Helix modulating a1, human CID	pWT	Triple mutant	51.813	1.6109		1.59031	0.0380075	0.0306933	0.00120363	1.86505	0.0635442	0.342809	0.0187391	3.06671	0.142043	0.616333	0.0254747	0.556207	0.0381173		10.1002/anie.201307712
Helix modulating a1, human CID	pWT	S27M,T38Q	42.636	0.75461		2.1016	0.0184877	0.0492916	0.000974227	1.53472	0.0345723	0.235591	0.0123897	1.9096	0.0603313	0.355793	0.0173765	0.662157	0.0475231		10.1002/anie.201307712
Helix modulating a1, human CID	pWT	S27M,D34E	41.876	0.65175		1.8273	0.0189879	0.0436359	0.000816598	1.50736	0.0314904	0.225698	0.0114901	2.15711	0.0667565	0.422823	0.017021	0.533789	0.0346439		10.1002/anie.201307712
Helix modulating a1, human CID	pWT	D34E,T38Q	42.867	0.60678		1.81655	0.0297817	0.0423764	0.000917865	1.54303	0.0306504	0.238562	0.0109251	2.22122	0.0728841	0.438932	0.0180469	0.543507	0.0334498		10.1002/anie.201307712

## Sheet: e
		pWT (0.7 M TMAO)				L2070A (0.7 M TMAO)			L2096A (0.7 M TMAO)			A2099G (0.7 M TMAO)					R2104M
Type of experiment	Conc. ML CID (µM)	kobs1 (s-1)	Error	kobs2 (s-1)	Error	Conc. ML CID (µM)	kobs1 (s-1)	Error	Conc. ML CID (µM)	kobs1 (s-1)	Error	Conc. ML CID (µM)	kobs1 (s-1)	Error	kobs2 (s-1)	Error	Conc. D1068A CID (µM)	kobs1 (s-1)	Error	kobs2 (s-1)	Error
Stopped-flow binding	1	49.86	1.204	387.3	60.96	1	70.1593	8.30684	2	73.2205	0.566521	1	82.77	8.127	264.7	494.6	1	92.5641	38.7153	33.549	22.2514
Stopped-flow binding	2	72.5	0.9523	502	54.59	2	106.427	6.67821	3	98.435	0.599018	2	73.51	3.36	396.8	60.41	2	78.0453	7.76466	14.2304	3.8124
Stopped-flow binding	3	90.26	2.312	349.8	30.57	3	144.684	6.80451	4	126.319	0.780936	3	64.17	4.483	299.5	28.93	3	135.079	13.7471	18.1228	0.998845
Stopped-flow binding	4	92.5	4.499	319.2	22.29	4	151.635	6.24745	5	155.829	1.10438	4	73.08	5.899	319.7	27.32	4	167.013	11.8501	14.7557	0.533151
Stopped-flow binding	5	104.4	3.762	478.4	28.76	8	241.748	12.3607	6	185.934	1.41629	5	67.25	4.216	374.5	27.38	5	249.271	18.5532	15.4802	0.39574
Stopped-flow binding	6	107.3	4.585	481.1	29.34	10	389.106	22.6064	8	232.819	2.21222	6	66.72	3.15	466.4	29.97	6	226.435	18.8539	14.9308	0.37493
Stopped-flow binding	8	95.84	4.845	579.3	28.21				10	272.504	2.77351	8	73.29	3.684	574.2	41.79	8	206.958	18.9708	14.1426	0.352927
Stopped-flow binding												10	76.11	3.537	655.9	61.97	10	229.461	27.1534	16.0973	0.359927

## Sheet: f
D/P NCBD variant	1R CID variant	Temperature (∘C)	n-value	Error	KA (M-1)	Error	dH (cal/mol)	Error	dS (cal/ K mol)	KD (µM)	Error		Comment
R2104M	D1053A	4	0.737	0.00617	197000	12100	9396	107	58.1	5.07614	0.311783
R2104M	D1053A	10	0.788	0.00323	256000	9080	5236	29.25	43.2	3.90625	0.13855		Not included in manuscript
R2104M	D1053A	25	0.65	0.00563	400000	40900	-3479	42.17	14	2.5	0.255625		Not included in manuscript
A2099G	ML	25	0.74	0.0408	189000	36300	-16100	1259	-29.8	5.29101	1.01621		0.7 M TMAO
pWT	ML	25	0.621	0.00461	1960000	137000	-18000	184	-31.7	0.510204	0.0356622		0.7 M TMAO
pWT	ML	20	0.623	0.00759	4050000	661000	-14000	243	-17.4	0.246914	0.0402987		0.7 M TMAO
pWT	ML	15	0.654	0.007	6920000	1280000	-9846	156	-2.87	0.144509	0.0267299		0.7 M TMAO
pWT	ML	10	0.6	0.038	2870000	2020000	-5941	525.9	8.56	0.348432	0.245238		0.7 M TMAO
pWT	ML	25	0.679	0.00952	366000	34800	-15780	322.1	-27.4	2.73224	0.259787
L2067W	ML	25	0.756	0.0147	281000	34600	-12810	342	-18	3.55872	0.438191
ML	ML	25	0.829	0.00492	341000	11800	-13420	111	-19.7	2.93255	0.101478

## Sheet: g
	L2067W		T2073W		S2078W		H2107W		Q2108W		WT
	Temperature (K)	CD (mdeg)	Temperature (K)	CD (mdeg)	Temperature (K)	CD (mdeg)	Temperature (K)	CD (mdeg)	Temperature (K)	CD (mdeg)	Temperature (K)	CD (mdeg)
	276.63	-33.218	277.1	-33.8426	277.11	-36.5353	277.16	-36.4151	276.77	-34.383	277.11	-30.5731
	278.18	-33.0244	278.03	-33.7506	278.17	-36.6955	278.16	-36.0442	278.18	-34.4416	278.17	-30.6276
	279.19	-33.1837	279.15	-33.5603	279.19	-35.3139	279.18	-36.3521	279.19	-34.0464	279.14	-30.497
	280.18	-33.4871	280.11	-34.0943	280.2	-35.6919	280.2	-36.1586	280.19	-34.1639	280	-30.5091
	281.19	-32.9932	281.2	-33.796	281.2	-36.1938	281.2	-35.726	281.19	-33.7524	281.08	-30.3032
	282.17	-32.909	282.17	-33.455	282.18	-35.4081	282.21	-35.7806	282.17	-34.033	282.08	-30.5358
	283.18	-32.2406	283.19	-33.409	283.2	-35.0617	283.21	-36.384	283.19	-33.9659	283.2	-30.1334
	284.16	-32.4018	284.13	-32.9639	284.18	-35.2349	284.22	-36.1373	284.22	-33.8048	284.17	-30.3377
	285.19	-32.805	285.14	-32.9176	285.19	-34.872	285.21	-36.1483	285.18	-33.6793	285.16	-30.1221
	286.21	-32.1863	286.21	-33.1708	286.19	-34.8064	286.2	-35.0058	286.21	-33.2643	286.11	-29.7991
	287.2	-31.9445	287.22	-32.4494	287.19	-34.5419	287.21	-35.4883	287.2	-33.5135	287.01	-29.3733
	288.2	-31.9967	288.15	-32.9865	288.16	-34.5657	288.23	-35.3767	288.22	-33.172	288.13	-29.5557
	289.2	-31.5861	289.09	-32.3531	289.17	-34.8752	289.2	-35.2192	289.17	-33.098	289.1	-29.2109
	290.21	-31.6587	290.19	-32.3175	290.2	-33.766	290.18	-34.6013	290.22	-33.4097	290.25	-29.2352
	291.18	-31.4562	291.18	-32.0242	291.2	-33.7159	291.2	-35.2317	291.17	-32.8895	291.28	-28.9834
	292.21	-31.117	292.25	-31.9893	292.18	-34.1452	292.18	-34.8359	292.19	-32.5013	292.16	-28.9481
	293.19	-31.17	293.15	-32.109	293.22	-33.8618	293.17	-35.2099	293.17	-32.2379	293.11	-28.5798
	294.19	-31.0135	294.18	-31.2532	294.17	-32.9319	294.18	-34.7158	294.19	-32.5746	294.22	-28.4741
	295.2	-30.6531	295.23	-31.1504	295.2	-33.2691	295.2	-33.5628	295.21	-32.5652	295.18	-28.7365
	296.18	-30.2547	296.19	-30.9509	296.21	-32.5453	296.19	-34.0141	296.18	-32.2163	296.17	-27.9076
	297.17	-29.973	297.2	-30.4911	297.2	-32.8518	297.21	-33.4383	297.18	-31.919	297.18	-28.565
	298.18	-29.8462	298.21	-30.6644	298.21	-31.5258	298.18	-34.0041	298.17	-31.0453	298.22	-27.5403
	299.17	-29.4254	299.18	-30.6156	299.18	-31.9578	299.18	-33.4813	299.15	-31.6524	299.15	-27.3832
	300.21	-29.41	300.19	-30.4098	300.22	-31.4729	300.18	-33.2826	300.18	-30.9688	300.12	-27.2886
	301.21	-29.1388	301.21	-29.7432	301.13	-31.3569	301.2	-32.5951	301.21	-30.6531	301.23	-26.6672
	302.18	-28.6644	302.19	-29.5271	302.18	-30.7476	302.17	-32.5224	302.18	-30.4264	302.11	-26.6464
	303.2	-28.2223	303.24	-29.088	303.22	-31.2683	303.17	-32.4834	303.16	-30.6849	303.12	-26.5835
	304.18	-27.9585	304.17	-28.9584	304.18	-31.0927	304.18	-31.8897	304.2	-29.8669	304.19	-25.991
	305.18	-27.5153	305.2	-28.5165	305.24	-29.9872	305.18	-31.9866	305.19	-28.8717	305.21	-26.0189
	306.19	-26.9962	306.19	-28.4282	306.2	-29.8323	306.19	-31.7371	306.21	-29.188	306.2	-25.1195
	307.2	-26.4241	307.2	-28.0591	307.18	-29.0139	307.2	-30.8989	307.21	-28.4639	307.12	-24.9484
	308.2	-26.2383	308.17	-27.5509	308.19	-28.1908	308.2	-29.9568	308.18	-27.9502	308.2	-24.1033
	309.2	-25.492	309.2	-27.3672	309.15	-28.5701	309.17	-30.6892	309.2	-28.1011	309.14	-24.2872
	310.2	-25.1603	310.19	-26.6502	310.17	-28.324	310.18	-29.3742	310.22	-27.8926	310.15	-23.4407
	311.2	-24.906	311.2	-26.965	311.19	-28.1586	311.15	-29.76	311.2	-26.9211	311.15	-23.2844
	312.19	-24.2269	312.18	-26.1175	312.14	-27.5744	312.18	-29.2211	312.22	-26.8148	312.23	-22.7325
	313.19	-23.857	313.19	-25.679	313.18	-26.6829	313.16	-28.9027	313.19	-26.1544	313.16	-22.562
	314.19	-23.5201	314.14	-25.3844	314.18	-26.7854	314.2	-28.3001	314.13	-25.7764	314.13	-21.7644
	315.19	-22.8122	315.16	-24.8362	315.21	-25.9323	315.14	-27.6805	315.21	-25.296	315.23	-21.491
	316.17	-22.6136	316.2	-24.3647	316.19	-26.3165	316.16	-27.0117	316.19	-24.4822	316.16	-21.0405
	317.19	-21.8891	317.18	-24.2474	317.18	-25.3952	317.18	-26.3969	317.22	-24.7456	317.16	-20.7222
	318.17	-21.1955	318.18	-24.2287	318.21	-25.0904	318.17	-26.2815	318.19	-23.894	318.26	-20.4153
	319.2	-21.2053	319.19	-23.303	319.21	-24.1669	319.19	-26.04	319.17	-23.0614	319.22	-20.0118
	320.18	-20.7171	320.23	-22.9155	320.18	-23.8227	320.17	-26.0747	320.19	-22.8146	320.19	-19.4558
	321.16	-20.1806	321.2	-22.6148	321.19	-23.8341	321.21	-25.4906	321.18	-22.0425	321.09	-19.4964
	322.18	-19.5511	322.19	-22.218	322.18	-23.5165	322.18	-24.6518	322.15	-22.109	322.18	-18.4664
	323.18	-19.3491	323.19	-21.7751	323.15	-22.7365	323.24	-24.6901	323.18	-21.118	323.11	-18.18
	324.16	-18.6483	324.21	-21.1069	324.2	-22.1987	324.19	-23.9186	324.2	-20.9788	324.19	-17.9974
	325.18	-18.0923	325.14	-21.0565	325.14	-21.981	325.19	-23.8913	325.18	-20.5995	325.12	-17.4034
	326.17	-17.9907	326.22	-20.2922	326.2	-21.9385	326.21	-24.0027	326.21	-20.3499	326.14	-17.03
	327.18	-17.6803	327.18	-19.8927	327.15	-21.3519	327.19	-22.9618	327.14	-19.8587	327.15	-16.827
	328.2	-17.0019	328.14	-20.5397	328.2	-20.357	328.19	-23.1731	328.14	-19.8298	328.13	-16.4783
	329.17	-16.8524	329.2	-19.4503	329.2	-19.9649	329.18	-22.1485	329.18	-19.2955	329.1	-15.8857
	330.18	-16.6118	330.2	-19.1153	330.2	-19.389	330.17	-22.1946	330.19	-18.4022	330.12	-15.8271
	331.17	-16.2465	331.17	-18.7732	331.18	-19.3107	331.18	-22.4052	331.2	-18.1077	331.19	-15.3943
	332.21	-16.0599	332.06	-18.4215	332.18	-19.5386	332.19	-21.8686	332.22	-17.8801	332.09	-15.4786
	333.18	-15.7116	333.17	-18.4773	333.14	-18.6836	333.19	-20.9638	333.2	-17.2866	333.11	-15.0398
	334.18	-15.3178	334.14	-17.8874	334.19	-18.1533	334.18	-21.0247	334.18	-17.1431	334.09	-14.9307
	335.2	-14.9558	335	-17.3187	335.19	-17.7696	335.19	-21.5768	335.17	-16.914	335.16	-14.697
	336.19	-14.3404	336.13	-17.2493	336.16	-17.793	336.19	-19.915	336.21	-16.9369	336.05	-14.5744
	337.19	-15.0476	337.18	-17.1796	337.18	-17.2387	337.18	-20.6213	337.17	-16.1122	337.22	-14.3069
	338.21	-14.6884	338.11	-17.045	338.19	-16.7592	338.2	-19.7541	338.16	-15.7594	338.02	-14.0836
	339.19	-14.552	339.03	-16.5588	339.23	-17.0141	339.2	-19.4307	339.16	-15.6134	339.17	-13.8666
	340.19	-13.9887	340.23	-16.3868	340.18	-16.3113	340.18	-20.0281	340.19	-15.7882	340.11	-13.6296
	341.18	-13.6645	341	-16.3293	341.18	-16.1363	341.18	-18.1518	341.19	-15.5635	341.05	-13.3614
	342.15	-14.0907	342.13	-15.9455	342.17	-15.9222	342.17	-19.0881	342.18	-15.3446	342.09	-13.377
	343.2	-13.3301	343.18	-15.8521	343.18	-15.5137	343.2	-19.2179	343.17	-14.4123	343.2	-13.1365
	344.2	-13.455	344.21	-15.5059	344.21	-15.5283	344.18	-18.6089	344.24	-14.7756	344.12	-13.0936
	345.19	-13.2515	345.21	-15.4734	345.2	-15.3155	345.2	-18.6432	345.19	-15.0882	345.23	-13.2197
	346.19	-13.1064	346.14	-15.5062	346.18	-14.9369	346.18	-18.2798	346.19	-14.4445	346.08	-12.7214
	347.19	-12.8762	347.08	-15.3235	347.21	-14.6258	347.21	-18.4447	347.18	-14.6862	347.2	-12.7683
	348.17	-12.9305	348.16	-15.1539	348.19	-15.244	348.2	-18.7653	348.19	-14.054	348.22	-12.1921
	349.17	-12.9799	349.1	-14.9332	349.17	-14.8678	349.17	-18.7283	349.22	-14.0711	349.05	-11.8381
	350.2	-12.5594	350.17	-14.5927	350.16	-14.313	350.21	-17.7845	350.19	-13.6868	350.09	-12.4858
	351.19	-12.3551	351.11	-14.7802	351.16	-14.2561	351.18	-17.5099	351.2	-13.9068	351.14	-12.0527
	352.22	-12.4942	352.18	-13.6909	352.23	-14.2199	352.18	-16.5354	352.2	-13.7585	352.24	-12.0005
	353.19	-12.5824	353.23	-14.0853	353.19	-13.6581	353.21	-17.5468	353.2	-13.4232	353.04	-11.5719
	354.2	-12.2443	354.12	-13.6627	354.19	-13.8202	354.16	-17.6168	354.17	-13.4242	354.12	-11.9026
	355.2	-12.2319	355.15	-14.0566	355.18	-13.7032	355.21	-17.6786	355.18	-13.499	355.28	-11.8839
	356.19	-11.6082	356.12	-13.7475	356.21	-13.6137	356.17	-17.2265	356.19	-13.35	356.11	-11.7288
	357.18	-12.1765	357.08	-13.9745	357.19	-13.3913	357.19	-16.4963	357.18	-12.7785	357.09	-11.7823
	358.19	-12.0176	358.15	-13.7715	358.2	-13.1644	358.19	-16.3506	358.2	-12.5185	358.06	-11.777
	359.21	-11.8238	359.12	-13.5545	359.19	-12.907	359.19	-16.7239	359.18	-13.1748	359.14	-11.3462
	360.19	-11.3915	360.13	-13.3615	360.17	-13.0955	360.2	-17.5799	360.21	-13.1081	360.22	-11.3472
	361.22	-11.6345	361.2	-13.2465	361.21	-12.8416	361.18	-16.6639	361.2	-12.5789	361.18	-11.3248
	362.19	-11.374	362.21	-13.5292	362.18	-12.8045	362.2	-16.9685	362.18	-12.9147	362.21	-11.2521
	363.18	-11.2912	363.09	-12.7441	363.16	-12.707	363.17	-16.3429	363.19	-12.3347	363.19	-11.1435
	364.19	-11.7484	364.12	-12.7223	364.18	-12.7325	364.18	-16.6935	364.17	-13.0358	364.12	-11.0157
	365.18	-11.4587	365.22	-12.9762	365.18	-12.5164	365.2	-15.9372	365.17	-12.2984	365.23	-11.4936
	366.16	-11.5531	366.09	-12.5884	366.17	-12.4672	366.19	-16.3459	366.17	-12.1462	366.16	-11.2975
	367.2	-11.6658	367.22	-12.7398	367.17	-12.0941	367.19	-16.4034	367.2	-12.4679	367.14	-11.3074
	368.17	-11.6448	368.13	-12.3217	368.15	-12.3593	368.17	-15.932	368.2	-12.2076	368.2	-11.0221

## Sheet: h
		L2067W		T2073W		S2078W		H2107W		Q2108W
Type of experiment	Concentration of ML CID (µM)	kobs (s-1)	Error	kobs (s-1)	Error	kobs (s-1)	Error	kobs (s-1)	Error	kobs (s-1)	Error
Stopped flow binding	2	73.8367	1.01817	77.6047	0.812705	34.9373	0.328182	88.6644	8.91676	99.363	10.0332
Stopped flow binding	3	85.7009	0.839115	96.5076	0.94345	42.1268	0.384673	158.946	11.7514	84.4564	7.99537
Stopped flow binding	4	95.204	0.863546	110.795	1.05913	48.4876	0.451279	141.978	8.54255	123.451	10.4467
Stopped flow binding	6	126.378	1.11956	160.85	1.9107	52.7642	0.494193	191.512	12.8388	124.205	9.6644
Stopped flow binding	8	146.576	1.38075	193.221	2.15004	56.2174	0.639293	223.862	10.1995	194.414	16.7505
Stopped flow binding	10	167.225	1.46644	234.497	3.06036	60.6235	0.686554	229.148	8.45897	285.468	28.6136

## Sheet: i
			L2067W		T2073W		S2078W		H2107W		Q2108W		WT
	Type of experiment	Concentration of displacing protein (µM)	kobs (s-1)	Error	kobs (s-1)	Error	kobs (s-1)	Error	kobs (s-1)	Error	kobs (s-1)	Error	kobs (s-1)	Error
	Displacement experiment	30	54.5393	0.297188	46.001	0.34488	31.6506	0.502552	88.7575	3.47068	49.0809	1.69953	39.0718	1.19985
	Displacement experiment	40	47.6208	0.216212	38.1958	0.187057	22.8523	0.242138	69.8329	3.41834	43.147	0.951716	33.9937	0.947562
	Displacement experiment	50	46.59	0.194652	35.5963	0.148183	19.0816	0.159626	78.0332	4.50249	41.9572	0.899102	40.2126	1.13108
	Displacement experiment	60	43.5886	0.19852	32.2365	0.184116	16.8102	0.106447			37.3944	0.731482	30.8221	0.970054
	Displacement experiment	70	43.37	0.19724	30.8909	0.175968	13.2012	0.067365	77.4169	5.13909	34.5345	0.558143	37.5789	1.59992
